# Supplementary material for: (S)-Ethyl 1,2,3,9-tetra­hydro­pyrrolo[2,1-b]quinazoline-1-carboxyl­ate
Source: Acta Crystallogr Sect E Struct Rep Online. 2008 Apr 10;64(Pt 5):o815. doi: 10.1107/S1600536808008908 (PMC2961280; doi:10.1107/S1600536808008908)
Supplement: Supplementary file 1 [file e-64-0o815-sup1.cif]

##############################################################################
###                                                                        ###
###        Electronic paper (Acta Crystallographica Section E)             ###
###                                                                        ###
##############################################################################
#                                                                            #
# This CIF contains the data in a paper accepted for publication in Acta     #
# Crystallographica Section E. It conforms to the requirements of Notes      #
# for Authors for Section E, and has been peer reviewed under the auspices   #
# of the IUCr Commission on Journals.                                        #
#                                                                            #
# Full details of the Crystallographic Information File format               #
# are given in the paper "The Crystallographic Information File (CIF):       #
# a New Standard Archive File for Crystallography" by S. R. Hall, F. H.      #
# Allen and I. D. Brown [Acta Cryst. (1991), A47, 655-685].                  #
#                                                                            #
# The current version of the core CIF dictionary is obtainable from          #
# ftp://ftp.iucr.org/pub/cif_core.dic. The current version number is 2.4.    #
#                                                                            #
# Software is freely available for graphical display of the structure(s) in  #
# this CIF.  For information consult the CIF home page http://www.iucr.org/  #
# cif/home.html                                                              #
#                                                                            #
# This file may be used for bona fide research purposes within the           #
# scientific community so long as proper attribution is given to the journal # 
# article from which it was obtained.                                        #
#                                                                            #
##############################################################################
                                             
data_I
_audit_creation_method     SHELXL-97
_chemical_name_systematic
;
(<i>S</i>)-Ethyl 1,2,3,9-tetrahydropyrrolo[2,1-b]quinazoline-1-carboxylate
;
_chemical_name_common     ?
_chemical_formula_moiety     'C14 H16 N2 O2'
_chemical_formula_sum     'C14 H16 N2 O2'
_chemical_formula_iupac     'C14 H16 N2 O2'
_chemical_formula_weight     244.29
_chemical_melting_point     ?
_symmetry_cell_setting     Monoclinic
_symmetry_space_group_name_H-M     'P 21'
_symmetry_space_group_name_Hall     'P 2yb'
loop_
    _symmetry_equiv_pos_as_xyz
    'x, y, z'
    '-x, y+1/2, -z'
_cell_length_a     6.0545(8)
_cell_length_b     9.1438(13)
_cell_length_c     11.5228(16)
_cell_angle_alpha     90.00
_cell_angle_beta     92.905(2)
_cell_angle_gamma     90.00
_cell_volume     637.10(15)
_cell_formula_units_Z     2
_cell_measurement_reflns_used     1588
_cell_measurement_theta_min     2.85
_cell_measurement_theta_max     24.95
_cell_measurement_temperature     187(2)
_exptl_crystal_description     Block
_exptl_crystal_colour     colorless
_exptl_crystal_size_max     0.29
_exptl_crystal_size_mid     0.22
_exptl_crystal_size_min     0.19
_exptl_crystal_density_diffrn     1.273
_exptl_crystal_density_meas     ?
_exptl_crystal_density_method     'not measured'
_exptl_crystal_F_000     260
_exptl_absorpt_coefficient_mu     0.086
_exptl_absorpt_correction_type     none
_exptl_absorpt_process_details     ?
_exptl_absorpt_correction_T_min     ?
_exptl_absorpt_correction_T_max     ?
_diffrn_ambient_temperature     187(2)
_diffrn_radiation_type     MoK\a
_diffrn_radiation_wavelength     0.71073
_diffrn_radiation_source     'fine-focus sealed tube'
_diffrn_radiation_monochromator     graphite
_diffrn_measurement_device_type     'Bruker SMART APEX CCD area-detector'
_diffrn_measurement_method     '\f and \w'
_diffrn_detector_area_resol_mean     ?
_diffrn_reflns_number     3430
_diffrn_reflns_av_R_equivalents     0.0163
_diffrn_reflns_av_sigmaI/netI     0.0187
_diffrn_reflns_theta_min     1.77
_diffrn_reflns_theta_max     25.35
_diffrn_reflns_theta_full     25.35
_diffrn_measured_fraction_theta_max     1.000
_diffrn_measured_fraction_theta_full     1.000
_diffrn_reflns_limit_h_min     -7
_diffrn_reflns_limit_h_max     7
_diffrn_reflns_limit_k_min     -11
_diffrn_reflns_limit_k_max     5
_diffrn_reflns_limit_l_min     -13
_diffrn_reflns_limit_l_max     13
_diffrn_standards_number     0
_diffrn_standards_interval_count     0
_diffrn_standards_interval_time     0
_diffrn_standards_decay_%     ?
_refine_special_details
;
Refinement of <i>F</i>^2^ against ALL reflections. The weighted <i>R</i>-factor
<i>wR</i> and goodness of fit <i>S</i> are based on <i>F</i>^2^, conventional
<i>R</i>-factors <i>R</i> are based on <i>F</i>, with <i>F</i> set to zero for
negative <i>F</i>^2^. The threshold expression of <i>F</i>^2^ >
\s(<i>F</i>^2^) is used only for calculating <i>R</i>-factors(gt) <i>etc</i>.
and is not relevant to the choice of reflections for refinement.
<i>R</i>-factors based on <i>F</i>^2^ are statistically about twice as large
as those based on <i>F</i>, and <i>R</i>- factors based on ALL data will be
even larger.
;
_reflns_number_total     1246
_reflns_number_gt     1166
_reflns_threshold_expression     I>2\s(I)
_refine_ls_structure_factor_coef     Fsqd
_refine_ls_matrix_type     full
_refine_ls_R_factor_all     0.0338
_refine_ls_R_factor_gt     0.0312
_refine_ls_wR_factor_gt     0.0741
_refine_ls_wR_factor_ref     0.0756
_refine_ls_goodness_of_fit_ref     1.084
_refine_ls_restrained_S_all     1.084
_refine_ls_number_reflns     1246
_refine_ls_number_parameters     164
_refine_ls_number_restraints     1
_refine_ls_hydrogen_treatment     constr
_refine_ls_weighting_scheme     calc
_refine_ls_weighting_details
          'calc w=1/[\s^2^(Fo^2^)+(0.0381P)^2^+0.082P] where P=(Fo^2^+2Fc^2^)/3'
_atom_sites_solution_hydrogens     geom
_atom_sites_solution_primary     direct
_atom_sites_solution_secondary     difmap
_refine_ls_shift/su_max     0.001
_refine_ls_shift/su_mean     0.000
_refine_diff_density_max     0.110
_refine_diff_density_min     -0.137
_refine_ls_extinction_method     none
_refine_ls_extinction_coef     ?
loop_
    _atom_type_symbol
    _atom_type_description
    _atom_type_scat_dispersion_real
    _atom_type_scat_dispersion_imag
    _atom_type_scat_source
    'C' 'C' 0.0033 0.0016
                         'International Tables Vol C Tables 4.2.6.8 and 6.1.1.4'
    'H' 'H' 0.0000 0.0000
                         'International Tables Vol C Tables 4.2.6.8 and 6.1.1.4'
    'N' 'N' 0.0061 0.0033
                         'International Tables Vol C Tables 4.2.6.8 and 6.1.1.4'
    'O' 'O' 0.0106 0.0060
                         'International Tables Vol C Tables 4.2.6.8 and 6.1.1.4'
_computing_data_collection     'SMART (Bruker, 1997)'
_computing_cell_refinement     'SAINT (Bruker, 1999)'
_computing_data_reduction     'SAINT (Bruker, 1999)'
_computing_structure_solution     'SHELXS97 (Sheldrick, 2008)'
_computing_structure_refinement     'SHELXL97 (Sheldrick, 2008)'
_computing_molecular_graphics     'SHELXTL-Plus (Sheldrick, 2008)'
_computing_publication_material     'SHELXL97 (Sheldrick, 2008)'
loop_
    _atom_site_type_symbol
    _atom_site_label
    _atom_site_fract_x
    _atom_site_fract_y
    _atom_site_fract_z
    _atom_site_U_iso_or_equiv
    _atom_site_adp_type
    _atom_site_calc_flag
    _atom_site_refinement_flags
    _atom_site_occupancy
    _atom_site_disorder_assembly
    _atom_site_disorder_group
    C C1 0.8935(4) 0.4244(2) 0.24523(19) 0.0343(5) Uani d . 1 . .
    H H1A 0.9134 0.4636 0.3252 0.041 Uiso calc R 1 . .
    H H1B 0.7364 0.4369 0.2188 0.041 Uiso calc R 1 . .
    C C2 1.0401(3) 0.5062(2) 0.16534(17) 0.0301(5) Uani d . 1 . .
    C C3 0.9824(4) 0.6432(3) 0.12309(18) 0.0360(5) Uani d . 1 . .
    H H3 0.8452 0.6850 0.1421 0.043 Uiso calc R 1 . .
    C C4 1.1216(4) 0.7206(3) 0.05344(18) 0.0403(5) Uani d . 1 . .
    H H4 1.0813 0.8155 0.0263 0.048 Uiso calc R 1 . .
    C C5 1.3199(4) 0.6585(3) 0.02377(18) 0.0385(5) Uani d . 1 . .
    H H5 1.4157 0.7105 -0.0244 0.046 Uiso calc R 1 . .
    C C6 1.3781(4) 0.5209(3) 0.06430(18) 0.0348(5) Uani d . 1 . .
    H H6 1.5135 0.4786 0.0430 0.042 Uiso calc R 1 . .
    C C7 1.2412(3) 0.4433(2) 0.13602(16) 0.0295(5) Uani d . 1 . .
    C C8 1.1581(3) 0.2248(3) 0.22061(16) 0.0309(5) Uani d . 1 . .
    C C9 1.1809(4) 0.0669(3) 0.2550(2) 0.0413(6) Uani d . 1 . .
    H H9A 1.2678 0.0565 0.3297 0.050 Uiso calc R 1 . .
    H H9B 1.2532 0.0098 0.1946 0.050 Uiso calc R 1 . .
    C C10 0.9409(4) 0.0170(3) 0.2667(2) 0.0428(6) Uani d . 1 . .
    H H10A 0.9307 -0.0560 0.3297 0.051 Uiso calc R 1 . .
    H H10B 0.8795 -0.0261 0.1931 0.051 Uiso calc R 1 . .
    C C11 0.8183(3) 0.1590(3) 0.29605(17) 0.0351(5) Uani d . 1 . .
    H H11 0.6653 0.1587 0.2590 0.042 Uiso calc R 1 . .
    C C12 0.8108(4) 0.1795(3) 0.42708(19) 0.0387(6) Uani d . 1 . .
    C C13 0.6211(4) 0.1044(4) 0.5926(2) 0.0562(8) Uani d . 1 . .
    H H13A 0.7692 0.1147 0.6322 0.067 Uiso calc R 1 . .
    H H13B 0.5573 0.0102 0.6169 0.067 Uiso calc R 1 . .
    C C14 0.4776(5) 0.2258(4) 0.6279(2) 0.0595(7) Uani d . 1 . .
    H H14A 0.3311 0.2158 0.5886 0.089 Uiso calc R 1 . .
    H H14B 0.5433 0.3193 0.6063 0.089 Uiso calc R 1 . .
    H H14C 0.4636 0.2228 0.7123 0.089 Uiso calc R 1 . .
    N N1 0.9521(3) 0.2705(2) 0.24410(14) 0.0315(4) Uani d . 1 . .
    N N2 1.3078(3) 0.3013(2) 0.17238(15) 0.0328(4) Uani d . 1 . .
    O O1 0.6431(3) 0.1034(2) 0.46705(14) 0.0454(4) Uani d . 1 . .
    O O2 0.9396(3) 0.2508(3) 0.48572(14) 0.0652(6) Uani d . 1 . .
loop_
    _atom_site_aniso_label
    _atom_site_aniso_U_11
    _atom_site_aniso_U_22
    _atom_site_aniso_U_33
    _atom_site_aniso_U_12
    _atom_site_aniso_U_13
    _atom_site_aniso_U_23
    C1 0.0276(11) 0.0351(13) 0.0405(11) 0.0037(10) 0.0048(9) -0.0020(10)
    C2 0.0287(10) 0.0315(12) 0.0298(10) -0.0010(9) -0.0006(8) -0.0023(9)
    C3 0.0340(11) 0.0361(12) 0.0380(11) 0.0045(10) 0.0007(9) -0.0005(10)
    C4 0.0511(14) 0.0309(12) 0.0383(11) 0.0021(11) -0.0026(10) 0.0044(11)
    C5 0.0450(12) 0.0389(13) 0.0316(11) -0.0062(11) 0.0036(9) 0.0033(10)
    C6 0.0296(10) 0.0399(13) 0.0351(11) -0.0049(10) 0.0042(9) -0.0039(11)
    C7 0.0276(10) 0.0320(12) 0.0285(10) 0.0003(9) -0.0014(8) -0.0011(9)
    C8 0.0282(10) 0.0337(11) 0.0307(10) 0.0034(10) 0.0013(8) -0.0002(9)
    C9 0.0376(12) 0.0370(14) 0.0495(14) 0.0034(11) 0.0055(10) 0.0055(10)
    C10 0.0451(14) 0.0366(13) 0.0471(13) -0.0041(11) 0.0065(11) 0.0043(11)
    C11 0.0279(10) 0.0412(13) 0.0361(11) -0.0061(10) 0.0011(8) 0.0062(10)
    C12 0.0308(11) 0.0479(15) 0.0372(11) 0.0032(10) 0.0001(9) 0.0092(10)
    C13 0.0580(16) 0.073(2) 0.0391(13) 0.0063(16) 0.0170(12) 0.0200(14)
    C14 0.0631(16) 0.0670(18) 0.0495(14) -0.0021(16) 0.0120(12) -0.0016(15)
    N1 0.0274(9) 0.0328(11) 0.0347(9) 0.0008(8) 0.0050(7) 0.0042(8)
    N2 0.0260(9) 0.0347(11) 0.0380(9) 0.0017(8) 0.0046(7) 0.0019(8)
    O1 0.0442(9) 0.0514(11) 0.0418(9) -0.0038(8) 0.0140(7) 0.0093(8)
    O2 0.0519(11) 0.1046(18) 0.0385(9) -0.0257(12) -0.0036(8) 0.0003(11)
_geom_special_details
;
All e.s.d.'s (except the e.s.d. in the dihedral angle between two l.s. planes)
are estimated using the full covariance matrix. The cell e.s.d.'s are taken
into account individually in the estimation of e.s.d.'s in distances, angles
and torsion angles; correlations between e.s.d.'s in cell parameters are only
used when they are defined by crystal symmetry. An approximate (isotropic)
treatment of cell e.s.d.'s is used for estimating e.s.d.'s involving l.s.
planes.
;
loop_
    _geom_bond_atom_site_label_1
    _geom_bond_atom_site_label_2
    _geom_bond_site_symmetry_2
    _geom_bond_distance
    _geom_bond_publ_flag
    C1 N1 . 1.452(3) ?
    C1 C2 . 1.509(3) ?
    C1 H1A . 0.9900 ?
    C1 H1B . 0.9900 ?
    C2 C3 . 1.383(3) ?
    C2 C7 . 1.403(3) ?
    C3 C4 . 1.387(3) ?
    C3 H3 . 0.9500 ?
    C4 C5 . 1.387(3) ?
    C4 H4 . 0.9500 ?
    C5 C6 . 1.381(3) ?
    C5 H5 . 0.9500 ?
    C6 C7 . 1.394(3) ?
    C6 H6 . 0.9500 ?
    C7 N2 . 1.416(3) ?
    C8 N2 . 1.293(3) ?
    C8 N1 . 1.355(3) ?
    C8 C9 . 1.502(3) ?
    C9 C10 . 1.536(3) ?
    C9 H9A . 0.9900 ?
    C9 H9B . 0.9900 ?
    C10 C11 . 1.541(4) ?
    C10 H10A . 0.9900 ?
    C10 H10B . 0.9900 ?
    C11 N1 . 1.450(3) ?
    C11 C12 . 1.524(3) ?
    C11 H11 . 1.0000 ?
    C12 O2 . 1.199(3) ?
    C12 O1 . 1.332(3) ?
    C13 O1 . 1.459(3) ?
    C13 C14 . 1.480(4) ?
    C13 H13A . 0.9900 ?
    C13 H13B . 0.9900 ?
    C14 H14A . 0.9800 ?
    C14 H14B . 0.9800 ?
    C14 H14C . 0.9800 ?
loop_
    _geom_angle_atom_site_label_1
    _geom_angle_atom_site_label_2
    _geom_angle_atom_site_label_3
    _geom_angle_site_symmetry_1
    _geom_angle_site_symmetry_3
    _geom_angle
    _geom_angle_publ_flag
    N1 C1 C2 . . 108.86(17) ?
    N1 C1 H1A . . 109.9 ?
    C2 C1 H1A . . 109.9 ?
    N1 C1 H1B . . 109.9 ?
    C2 C1 H1B . . 109.9 ?
    H1A C1 H1B . . 108.3 ?
    C3 C2 C7 . . 119.57(19) ?
    C3 C2 C1 . . 121.18(19) ?
    C7 C2 C1 . . 119.23(18) ?
    C2 C3 C4 . . 121.1(2) ?
    C2 C3 H3 . . 119.5 ?
    C4 C3 H3 . . 119.5 ?
    C5 C4 C3 . . 119.5(2) ?
    C5 C4 H4 . . 120.2 ?
    C3 C4 H4 . . 120.2 ?
    C6 C5 C4 . . 119.9(2) ?
    C6 C5 H5 . . 120.0 ?
    C4 C5 H5 . . 120.0 ?
    C5 C6 C7 . . 121.0(2) ?
    C5 C6 H6 . . 119.5 ?
    C7 C6 H6 . . 119.5 ?
    C6 C7 C2 . . 118.89(19) ?
    C6 C7 N2 . . 118.26(19) ?
    C2 C7 N2 . . 122.80(18) ?
    N2 C8 N1 . . 126.3(2) ?
    N2 C8 C9 . . 125.2(2) ?
    N1 C8 C9 . . 108.43(19) ?
    C8 C9 C10 . . 103.55(19) ?
    C8 C9 H9A . . 111.0 ?
    C10 C9 H9A . . 111.1 ?
    C8 C9 H9B . . 111.1 ?
    C10 C9 H9B . . 111.1 ?
    H9A C9 H9B . . 109.0 ?
    C9 C10 C11 . . 103.7(2) ?
    C9 C10 H10A . . 111.0 ?
    C11 C10 H10A . . 111.0 ?
    C9 C10 H10B . . 111.0 ?
    C11 C10 H10B . . 111.0 ?
    H10A C10 H10B . . 109.0 ?
    N1 C11 C12 . . 111.57(19) ?
    N1 C11 C10 . . 102.49(17) ?
    C12 C11 C10 . . 111.05(18) ?
    N1 C11 H11 . . 110.5 ?
    C12 C11 H11 . . 110.5 ?
    C10 C11 H11 . . 110.5 ?
    O2 C12 O1 . . 125.1(2) ?
    O2 C12 C11 . . 125.0(2) ?
    O1 C12 C11 . . 109.86(19) ?
    O1 C13 C14 . . 111.2(2) ?
    O1 C13 H13A . . 109.4 ?
    C14 C13 H13A . . 109.4 ?
    O1 C13 H13B . . 109.4 ?
    C14 C13 H13B . . 109.4 ?
    H13A C13 H13B . . 108.0 ?
    C13 C14 H14A . . 109.5 ?
    C13 C14 H14B . . 109.5 ?
    H14A C14 H14B . . 109.5 ?
    C13 C14 H14C . . 109.5 ?
    H14A C14 H14C . . 109.5 ?
    H14B C14 H14C . . 109.5 ?
    C8 N1 C11 . . 113.89(18) ?
    C8 N1 C1 . . 121.87(18) ?
    C11 N1 C1 . . 122.40(17) ?
    C8 N2 C7 . . 115.34(18) ?
    C12 O1 C13 . . 116.7(2) ?
loop_
    _geom_hbond_atom_site_label_D
    _geom_hbond_atom_site_label_H
    _geom_hbond_atom_site_label_A
    _geom_hbond_site_symmetry_A
    _geom_hbond_distance_DH
    _geom_hbond_distance_HA
    _geom_hbond_distance_DA
    _geom_hbond_angle_DHA
    _geom_hbond_publ_flag
    C5 H5 N2 2_855 0.95 2.59 3.523(3) 169 y
data_global
_journal_date_recd_electronic     2008-03-19
_journal_date_accepted     2008-04-02
_journal_name_full     'Acta Crystallographica, Section E'
_journal_year     2008
_journal_volume     64
_journal_issue      5
_journal_page_first     o815
_journal_page_last     o815
_journal_paper_category     QO
_journal_coeditor_code     XU2409
_publ_contact_author_name     'Mao-Sheng Cheng'
_publ_contact_author_address
;
School of Pharmaceutical Engineering
Shenyang Pharmaceutical University
Mail Box 40
103 Wenhua Road
Shenhe District
Shenyang 110016
People's Republic of China
;
_publ_contact_author_email     mscheng@syphu.edu.cn
_publ_contact_author_fax     +86-024-23995043
_publ_contact_author_phone     +86-024-23986413
_publ_section_title
;
(<i>S</i>)-Ethyl 1,2,3,9-tetrahydropyrrolo[2,1-b]quinazoline-1-carboxylate
;
loop_
    _publ_author_name
    _publ_author_address
    'Chao Ma'
;
School of Pharmaceutical Engineering
Shenyang Pharmaceutical University
Mail Box 40
103 Wenhua Road
Shenhe District
Shenyang 110016
People's Republic of China
;
    'Gui-Jie Du'
;
JinZhou JiuTai Pharmaceutical Co.,Ltd
Taianli
Taihe District
Jinzhou 121012
People's Republic of China
;
    'Yu Tian'
;
School of Pharmaceutical Engineering
Shenyang Pharmaceutical University
Mail Box 40
103 Wenhua Road
Shenhe District
Shenyang 110016
People's Republic of China
;
    'Yu Sha'
;
School of Pharmaceutical Engineering
Shenyang Pharmaceutical University
Mail Box 40
103 Wenhua Road
Shenhe District
Shenyang 110016
People's Republic of China
;
    'Mao-Sheng Cheng'
;
School of Pharmaceutical Engineering
Shenyang Pharmaceutical University
Mail Box 40
103 Wenhua Road
Shenhe District
Shenyang 110016
People's Republic of China
;
