# Supplementary material for: (S)-Ethyl 1,2,3,9-tetra­hydro­pyrrolo[2,1-b]quinazoline-1-carboxyl­ate
Source: Acta Crystallogr Sect E Struct Rep Online. 2008 Apr 10;64(Pt 5):o815. doi: 10.1107/S1600536808008908 (PMC2961280; doi:10.1107/S1600536808008908)
Supplement: Supplementary file 2 [file e-64-0o815-Isup2.hkl]

# 
# h,k,l, Fc-squared, Fo-squared, sigma(Fo-squared) and status flag 
# 
data_I
_shelx_title ' RA127 in P2(1)' 
_shelx_refln_list_code          4 
_shelx_F_calc_maximum       81.73 
_exptl_crystal_F_000       260.00 
_reflns_d_resolution_high  0.8299 
 
loop_ 
 _symmetry_equiv_pos_as_xyz 
 'x, y, z' 
 '-x, y+1/2, -z' 
 
_cell_length_a     6.0545 
_cell_length_b     9.1438 
_cell_length_c    11.5228 
_cell_angle_alpha  90.000 
_cell_angle_beta   92.905 
_cell_angle_gamma  90.000 
 
_shelx_F_squared_multiplier     1.000 
 
loop_ 
 _refln_index_h 
 _refln_index_k 
 _refln_index_l 
 _refln_F_squared_calc 
 _refln_F_squared_meas 
 _refln_F_squared_sigma 
 _refln_observed_status 
   1   0   0     1963.71     1890.13     15.72 o 
   2   0   0       23.34       25.67      0.78 o 
   3   0   0      122.82      127.65      2.13 o 
   4   0   0       49.37       48.78      1.47 o 
   5   0   0        5.74        6.08      0.82 o 
   6   0   0       31.46       27.03      1.44 o 
   7   0   0       13.46       14.98      2.33 o 
   1   1   0     1983.45     1920.81     10.03 o 
   2   1   0      775.34      781.25      3.96 o 
   3   1   0      443.90      477.69      3.10 o 
   4   1   0      105.43      112.69      1.61 o 
   5   1   0        0.05        0.15      0.34 o 
   6   1   0      105.58      102.42      2.14 o 
   7   1   0        0.60        0.57      0.42 o 
   0   2   0     3413.78     3261.25     34.34 o 
   1   2   0      108.91       98.72      1.10 o 
   2   2   0       43.49       43.68      0.96 o 
   3   2   0       54.41       55.89      1.14 o 
   4   2   0       42.61       45.77      1.30 o 
   5   2   0      142.14      143.40      2.93 o 
   6   2   0      117.48      122.16      2.35 o 
   7   2   0        9.75       11.56      1.27 o 
   1   3   0      424.20      419.02      3.41 o 
   2   3   0      767.48      798.46      4.57 o 
   3   3   0      231.69      226.31      1.82 o 
   4   3   0       25.52       24.47      0.85 o 
   5   3   0      221.22      224.81      4.92 o 
   6   3   0       39.93       41.43      2.27 o 
   7   3   0        6.74        6.64      1.05 o 
   0   4   0      602.45      669.24      9.25 o 
   1   4   0      464.39      483.21      7.60 o 
   2   4   0      328.72      343.69      3.21 o 
   3   4   0      234.10      251.58      2.38 o 
   4   4   0       15.87       11.66      0.96 o 
   5   4   0       13.70       14.24      1.71 o 
   6   4   0       14.16       14.15      1.40 o 
   1   5   0      187.90      199.63      4.28 o 
   2   5   0      109.30      104.45      1.61 o 
   3   5   0      255.31      246.18      3.10 o 
   4   5   0      179.48      171.26      4.46 o 
   5   5   0       35.18       32.92      2.00 o 
   6   5   0        2.09        1.63      0.62 o 
   0   6   0       29.43       28.94      1.56 o 
   1   6   0        1.89        1.36      0.35 o 
   2   6   0        7.42        6.31      0.52 o 
   3   6   0      162.42      164.01      2.50 o 
   4   6   0       27.31       29.06      1.42 o 
   5   6   0       12.29       12.96      1.22 o 
   6   6   0       10.72       12.96      2.19 o 
   1   7   0       38.94       37.55      1.38 o 
   2   7   0       57.64       59.79      1.37 o 
   3   7   0       51.02       50.92      1.34 o 
   4   7   0       21.34       20.94      1.32 o 
   5   7   0        1.72        1.72      0.65 o 
   0   8   0       24.67       24.08      1.74 o 
   1   8   0       37.97       39.99      1.53 o 
   2   8   0      126.05      133.17      2.84 o 
   3   8   0       74.75       77.19      1.75 o 
   4   8   0        4.78        7.04      0.92 o 
   5   8   0        3.04        3.60      0.79 o 
   1   9   0       10.48        7.77      0.89 o 
   2   9   0        4.95        4.68      0.94 o 
   3   9   0       24.51       28.62      1.45 o 
   4   9   0       13.46       13.99      1.78 o 
   0  10   0       21.93       19.65      2.00 o 
   1  10   0        4.26        5.79      0.90 o 
   2  10   0        8.28        9.52      2.54 o 
   3  10   0        5.36        7.71      1.01 o 
  -7   0   1       10.36       10.42      1.17 o 
  -6   0   1        8.59        8.16      0.97 o 
  -5   0   1       85.22       87.16      5.08 o 
  -4   0   1        3.97        3.96      0.70 o 
  -3   0   1      139.21      145.48      2.30 o 
  -2   0   1      782.29      791.85      7.13 o 
  -1   0   1      696.25      674.71     11.99 o 
   0   0   1        0.06       -0.08      0.08 o 
   1   0   1        2.59        3.98      0.20 o 
   2   0   1      155.68      153.59      1.53 o 
   3   0   1      552.58      589.85      4.63 o 
   4   0   1       66.66       65.79      1.74 o 
   5   0   1        6.80        5.41      0.81 o 
   6   0   1        4.82        4.70      1.72 o 
   7   0   1       20.65       22.36      1.49 o 
  -7   1   1        7.97        9.71      0.90 o 
  -6   1   1       17.64       18.89      0.90 o 
  -5   1   1       34.43       33.38      1.01 o 
  -4   1   1       23.17       19.60      0.76 o 
  -3   1   1      226.36      244.89      2.66 o 
  -2   1   1      555.06      549.29      2.90 o 
  -1   1   1      116.18      108.48      0.88 o 
   0   1   1     1627.95     1573.89     17.38 o 
   1   1   1     1790.18     1755.09     10.07 o 
   2   1   1      324.73      325.44      2.41 o 
   3   1   1       70.11       74.61      1.56 o 
   4   1   1       24.12       26.38      0.96 o 
   5   1   1        2.68        2.63      0.53 o 
   6   1   1       81.15       82.50      1.95 o 
   7   1   1        4.81        4.27      0.69 o 
  -7   2   1        1.34        2.09      0.69 o 
  -6   2   1       35.32       36.33      1.28 o 
  -5   2   1      148.08      139.57      3.40 o 
  -4   2   1       11.80       12.08      0.65 o 
  -3   2   1       94.33       98.44      0.97 o 
  -2   2   1      372.76      389.27      2.44 o 
  -1   2   1      162.42      157.24      1.26 o 
   0   2   1      557.94      546.96      3.41 o 
   1   2   1      269.30      270.39      1.93 o 
   2   2   1      172.28      162.58      1.30 o 
   3   2   1       45.42       46.11      0.75 o 
   4   2   1       93.23       84.91      1.59 o 
   5   2   1        8.17        8.32      0.70 o 
   6   2   1       98.04       90.14      2.01 o 
   7   2   1       52.48       49.46      2.16 o 
  -7   3   1        1.30        1.88      0.76 o 
  -6   3   1       58.65       49.27      1.96 o 
  -5   3   1       26.80       28.55      1.41 o 
  -4   3   1       11.24       11.54      0.65 o 
  -3   3   1      332.94      369.60      2.57 o 
  -2   3   1      126.30      128.87      1.26 o 
  -1   3   1      296.27      274.11      2.02 o 
   0   3   1       42.25       40.99      0.56 o 
   1   3   1       49.11       47.56      1.00 o 
   2   3   1      265.67      279.52      1.99 o 
   3   3   1      164.95      176.68      1.56 o 
   4   3   1       66.07       64.86      1.55 o 
   5   3   1       48.90       48.86      2.60 o 
   6   3   1       65.72       70.70      2.45 o 
  -6   4   1        0.73        1.37      0.60 o 
  -5   4   1        6.98        6.63      0.91 o 
  -4   4   1      159.17      159.60      6.86 o 
  -3   4   1       23.59       20.39      0.86 o 
  -2   4   1       37.86       35.05      0.78 o 
  -1   4   1      224.79      235.86      2.22 o 
   0   4   1      154.91      162.49      1.44 o 
   1   4   1      497.09      528.56      4.34 o 
   2   4   1      120.99      120.49      1.21 o 
   3   4   1       25.98       22.09      0.66 o 
   4   4   1       36.12       34.86      1.46 o 
   5   4   1       98.92      103.54      2.70 o 
   6   4   1        8.48        7.31      1.01 o 
  -6   5   1        1.00        1.12      0.57 o 
  -5   5   1        9.43       10.22      1.05 o 
  -4   5   1       14.73       12.77      1.03 o 
  -3   5   1       30.04       30.46      0.81 o 
  -2   5   1      186.95      179.48      2.21 o 
  -1   5   1      449.69      455.79      4.01 o 
   0   5   1      237.53      264.50      2.15 o 
   1   5   1      226.66      248.60      2.63 o 
   2   5   1       69.88       68.28      1.29 o 
   3   5   1      217.36      215.61      2.62 o 
   4   5   1      116.55      111.12      2.01 o 
   5   5   1       17.05       18.31      1.30 o 
   6   5   1        9.88       11.40      1.75 o 
  -6   6   1        1.42        2.37      0.70 o 
  -5   6   1        6.64        5.99      0.89 o 
  -4   6   1      141.74      136.57      4.67 o 
  -3   6   1      318.81      317.54      3.50 o 
  -2   6   1       82.16       82.89      1.92 o 
  -1   6   1       63.44       59.66      1.19 o 
   0   6   1      147.75      146.65      2.59 o 
   1   6   1        8.32        7.67      0.52 o 
   2   6   1      162.05      158.11      2.20 o 
   3   6   1       53.36       50.09      1.12 o 
   4   6   1      136.94      137.09      2.38 o 
   5   6   1       18.80       17.14      2.02 o 
   6   6   1       11.08       13.04      1.34 o 
  -5   7   1       41.53       44.69      2.48 o 
  -4   7   1       31.95       28.91      1.43 o 
  -3   7   1       11.79       13.54      0.79 o 
  -2   7   1      145.10      148.68      2.24 o 
  -1   7   1        2.78        2.53      0.52 o 
   0   7   1       41.61       40.03      1.43 o 
   1   7   1       17.87       16.33      1.02 o 
   2   7   1       17.59       17.88      0.87 o 
   3   7   1       43.87       42.70      1.10 o 
   4   7   1        7.38        7.22      0.72 o 
   5   7   1       13.63       13.15      1.25 o 
  -5   8   1        1.08        1.23      0.81 o 
  -4   8   1        2.85        3.69      1.95 o 
  -3   8   1       24.02       25.16      1.74 o 
  -2   8   1       66.52       65.76      1.98 o 
  -1   8   1      104.67      104.56      2.48 o 
   0   8   1       29.75       25.81      1.24 o 
   1   8   1       24.71       21.16      1.20 o 
   2   8   1       99.49       98.48      4.18 o 
   3   8   1      121.51      125.88      2.00 o 
   4   8   1        2.44        2.43      0.85 o 
  -4   9   1        3.72        5.06      1.08 o 
  -3   9   1        5.97        4.08      1.22 o 
  -2   9   1       11.10       13.59      1.12 o 
  -1   9   1       16.72       17.62      2.92 o 
   0   9   1       28.13       24.93      1.36 o 
   1   9   1        7.89        6.69      0.85 o 
   2   9   1       67.44       72.07      4.05 o 
   3   9   1        5.56        5.81      0.85 o 
   4   9   1        0.81        0.60      0.54 o 
  -3  10   1        3.15        1.83      1.03 o 
  -2  10   1        1.61        1.55      0.59 o 
  -1  10   1       19.55       18.09      2.10 o 
   0  10   1       15.76       15.91      1.42 o 
   1  10   1        0.71        0.97      0.54 o 
   2  10   1        2.62        3.65      0.73 o 
  -7   0   2        0.11        0.95      0.63 o 
  -6   0   2        0.08        0.18      0.46 o 
  -5   0   2        0.16       -0.33      0.42 o 
  -4   0   2       31.56       30.54      1.48 o 
  -3   0   2      209.19      221.64      3.07 o 
  -2   0   2       40.45       38.15      0.62 o 
  -1   0   2        0.00        0.36      0.12 o 
   0   0   2      279.59      243.63      2.40 o 
   1   0   2     6679.58     5873.21     40.77 o 
   2   0   2       19.85       15.10      0.48 o 
   3   0   2      260.13      259.28      2.81 o 
   4   0   2       75.06       64.53      1.75 o 
   5   0   2        0.52       -0.26      0.65 o 
   6   0   2        3.42        2.35      0.72 o 
   7   0   2       17.74       20.28      1.92 o 
  -7   1   2        4.11        6.35      0.79 o 
  -6   1   2       11.35        9.77      0.86 o 
  -5   1   2      287.76      288.40      3.08 o 
  -4   1   2       68.97       66.83      1.22 o 
  -3   1   2       36.64       36.59      0.57 o 
  -2   1   2       91.44       97.39      0.91 o 
  -1   1   2      100.71       98.85      1.09 o 
   0   1   2     1604.16     1595.35     16.20 o 
   1   1   2     5199.38     4875.41     32.40 o 
   2   1   2      169.99      172.12      2.39 o 
   3   1   2      109.15      106.52      1.30 o 
   4   1   2        3.40        5.15      0.52 o 
   5   1   2       20.23       19.68      0.95 o 
   6   1   2        0.41        0.76      0.62 o 
   7   1   2       10.08        9.64      0.92 o 
  -7   2   2        1.79        3.42      0.83 o 
  -6   2   2       86.45       89.91      2.61 o 
  -5   2   2      142.47      141.49      2.44 o 
  -4   2   2      122.38      120.72      1.92 o 
  -3   2   2      367.09      403.06      2.65 o 
  -2   2   2       80.22       73.37      0.87 o 
  -1   2   2     1370.91     1374.11      9.36 o 
   0   2   2      912.21      881.57     10.10 o 
   1   2   2      442.69      458.70      3.08 o 
   2   2   2       42.97       41.12      0.70 o 
   3   2   2      185.52      192.30      1.91 o 
   4   2   2       19.08       19.34      2.33 o 
   5   2   2        1.58        2.50      0.54 o 
   6   2   2        4.63        3.95      0.86 o 
   7   2   2       18.22       20.34      1.58 o 
  -6   3   2       11.26        8.50      1.03 o 
  -5   3   2        9.07        9.29      0.97 o 
  -4   3   2       33.81       33.48      1.55 o 
  -3   3   2      125.49      136.40      1.31 o 
  -2   3   2      894.79      965.95      6.06 o 
  -1   3   2       34.49       33.12      0.56 o 
   0   3   2       76.64       84.02      0.93 o 
   1   3   2      186.12      186.07      1.83 o 
   2   3   2      171.84      166.12      1.43 o 
   3   3   2       26.51       26.07      0.56 o 
   4   3   2       33.82       33.40      1.04 o 
   5   3   2        9.00        8.46      0.96 o 
   6   3   2      128.84      139.16      4.40 o 
  -6   4   2        9.94        9.51      1.10 o 
  -5   4   2       10.14       10.38      1.05 o 
  -4   4   2        7.75        5.62      0.75 o 
  -3   4   2        3.38        4.43      0.47 o 
  -2   4   2       41.44       48.18      0.98 o 
  -1   4   2      190.55      190.83      2.17 o 
   0   4   2      173.62      190.16      1.68 o 
   1   4   2       96.21      107.71      1.44 o 
   2   4   2       88.45       91.70      1.01 o 
   3   4   2      283.90      294.98      2.71 o 
   4   4   2      190.28      182.15      2.56 o 
   5   4   2        9.56        7.87      0.97 o 
   6   4   2       15.09       16.06      1.37 o 
  -6   5   2        5.33        6.01      1.34 o 
  -5   5   2        1.78        0.62      0.50 o 
  -4   5   2       12.82       11.70      0.99 o 
  -3   5   2       64.53       64.06      1.30 o 
  -2   5   2       47.65       41.97      1.00 o 
  -1   5   2      115.19      114.22      1.65 o 
   0   5   2      251.21      264.59      2.21 o 
   1   5   2        7.68        6.85      0.74 o 
   2   5   2       52.49       55.52      1.24 o 
   3   5   2        7.63        8.66      0.52 o 
   4   5   2      230.88      240.94      4.14 o 
   5   5   2       35.61       35.92      1.67 o 
   6   5   2        0.78        0.24      0.59 o 
  -6   6   2        8.94       11.49      1.53 o 
  -5   6   2        5.11        5.16      1.19 o 
  -4   6   2        0.22       -0.50      0.77 o 
  -3   6   2       79.78       80.33      1.60 o 
  -2   6   2       31.13       27.36      0.88 o 
  -1   6   2       17.71       19.93      0.72 o 
   0   6   2        4.75        4.50      0.42 o 
   1   6   2       30.46       29.90      0.90 o 
   2   6   2       13.23       11.96      1.10 o 
   3   6   2       48.81       48.62      1.11 o 
   4   6   2       11.20       10.76      1.01 o 
   5   6   2        0.38        0.79      0.57 o 
  -5   7   2       17.99       19.69      1.44 o 
  -4   7   2        3.58        4.28      0.75 o 
  -3   7   2       55.25       56.26      1.41 o 
  -2   7   2      455.15      467.06      5.28 o 
  -1   7   2       82.38       76.46      1.99 o 
   0   7   2       23.30       22.43      1.10 o 
   1   7   2       20.33       18.64      1.52 o 
   2   7   2       26.82       22.72      0.91 o 
   3   7   2       39.95       39.91      1.08 o 
   4   7   2        5.80        7.09      0.72 o 
   5   7   2       17.18       15.81      1.33 o 
  -4   8   2        6.00        6.54      0.88 o 
  -3   8   2       17.18       17.87      1.17 o 
  -2   8   2       43.50       40.61      1.58 o 
  -1   8   2       48.45       44.66      1.65 o 
   0   8   2       44.29       42.24      1.61 o 
   1   8   2       40.60       34.92      1.48 o 
   2   8   2       13.35       12.10      1.03 o 
   3   8   2       22.11       24.51      1.24 o 
   4   8   2        8.22        9.90      0.87 o 
  -4   9   2        0.47        2.14      0.70 o 
  -3   9   2       10.03        8.46      0.98 o 
  -2   9   2       13.19       14.68      1.16 o 
  -1   9   2        8.37        7.15      0.88 o 
   0   9   2       26.76       26.01      1.51 o 
   1   9   2       10.85        7.72      0.91 o 
   2   9   2       15.47       12.65      1.14 o 
   3   9   2       43.03       46.86      1.70 o 
   4   9   2       10.50       12.24      1.40 o 
  -2  10   2        1.65        1.51      0.61 o 
  -1  10   2        0.34       -0.41      0.65 o 
   0  10   2        0.56        1.50      0.56 o 
   1  10   2        3.93        5.17      0.84 o 
   2  10   2        0.83        0.26      0.48 o 
  -7   0   3       32.17       39.82      1.85 o 
  -6   0   3        3.13        3.11      0.74 o 
  -5   0   3       16.58       16.39      1.17 o 
  -4   0   3       64.48       72.91      4.15 o 
  -3   0   3        4.93        4.94      0.50 o 
  -2   0   3        0.41        0.40      0.15 o 
  -1   0   3      193.81      179.73      1.92 o 
   0   0   3      546.26      542.98      4.97 o 
   1   0   3     1245.07     1222.45     10.37 o 
   2   0   3        0.02        0.62      0.20 o 
   3   0   3      900.81      939.85      7.15 o 
   4   0   3      250.68      272.03      4.01 o 
   5   0   3       25.53       25.87      1.30 o 
   6   0   3        0.09        0.75      0.70 o 
   7   0   3       23.39       26.63      2.12 o 
  -7   1   3        0.54        1.62      0.52 o 
  -6   1   3       40.63       37.31      1.69 o 
  -5   1   3       87.92       84.55      1.55 o 
  -4   1   3       21.79       18.81      0.70 o 
  -3   1   3       67.86       70.85      0.73 o 
  -2   1   3      107.29      101.20      0.98 o 
  -1   1   3       39.62       42.02      0.51 o 
   0   1   3     2955.23     2834.41     22.16 o 
   1   1   3     1117.01     1132.21      6.27 o 
   2   1   3       65.18       63.77      0.80 o 
   3   1   3      119.56      116.92      1.23 o 
   4   1   3       19.04       22.25      0.89 o 
   5   1   3       46.11       43.52      1.33 o 
   6   1   3        0.80        0.62      0.76 o 
   7   1   3       10.88       10.12      0.93 o 
  -7   2   3        2.06        2.28      0.75 o 
  -6   2   3        3.04        2.78      0.56 o 
  -5   2   3       28.94       30.02      1.10 o 
  -4   2   3       40.54       41.84      1.13 o 
  -3   2   3       97.39       92.54      1.00 o 
  -2   2   3      692.81      772.60      5.81 o 
  -1   2   3      571.29      565.12      4.36 o 
   0   2   3      131.07      130.51      1.45 o 
   1   2   3       15.50       14.13      0.39 o 
   2   2   3       13.42       13.06      0.46 o 
   3   2   3       14.63       16.47      0.61 o 
   4   2   3        1.31        1.63      0.40 o 
   5   2   3        5.62        5.17      0.62 o 
   6   2   3        0.16        0.09      0.59 o 
  -6   3   3       10.74        9.49      1.08 o 
  -5   3   3       45.16       37.84      1.99 o 
  -4   3   3       12.75       12.63      0.68 o 
  -3   3   3       12.96       12.79      0.41 o 
  -2   3   3      239.81      268.25      2.23 o 
  -1   3   3       52.91       55.51      2.67 o 
   0   3   3       43.88       48.24      0.83 o 
   1   3   3       52.08       60.57      0.83 o 
   2   3   3      130.65      140.85      1.52 o 
   3   3   3        1.94        2.13      0.39 o 
   4   3   3        7.95        8.17      0.51 o 
   5   3   3       77.88       80.53      5.12 o 
   6   3   3       24.26       25.50      2.42 o 
  -6   4   3       20.58       18.09      1.39 o 
  -5   4   3       69.24       62.36      2.10 o 
  -4   4   3       26.18       24.51      1.26 o 
  -3   4   3       31.52       30.63      0.69 o 
  -2   4   3       28.35       28.47      1.26 o 
  -1   4   3      121.99      117.03      1.31 o 
   0   4   3      112.15      120.61      1.53 o 
   1   4   3      355.51      389.26      3.87 o 
   2   4   3       27.95       30.91      0.68 o 
   3   4   3      105.45       99.84      1.46 o 
   4   4   3       66.92       65.36      1.51 o 
   5   4   3       17.16       16.54      1.24 o 
   6   4   3       54.55       49.85      2.06 o 
  -6   5   3        2.00        3.05      0.77 o 
  -5   5   3        0.00       -0.31      0.43 o 
  -4   5   3        6.74        8.01      0.88 o 
  -3   5   3        9.73        7.88      0.55 o 
  -2   5   3       14.21       16.40      0.68 o 
  -1   5   3       73.44       74.45      1.17 o 
   0   5   3      181.19      184.70      1.82 o 
   1   5   3       17.17       17.66      1.22 o 
   2   5   3        6.38        5.64      0.43 o 
   3   5   3       76.63       73.81      1.32 o 
   4   5   3      159.79      159.74      2.92 o 
   5   5   3       55.59       58.98      2.16 o 
   6   5   3        1.25        2.79      1.06 o 
  -5   6   3       12.87       11.76      1.30 o 
  -4   6   3       47.18       44.55      2.70 o 
  -3   6   3       40.48       39.44      1.13 o 
  -2   6   3      117.09      116.44      1.90 o 
  -1   6   3       56.01       56.77      1.71 o 
   0   6   3      131.93      139.48      1.97 o 
   1   6   3       17.80       17.59      0.97 o 
   2   6   3        7.74        6.79      0.50 o 
   3   6   3        1.41        1.89      0.36 o 
   4   6   3        6.40        6.26      0.69 o 
   5   6   3        9.28       10.58      1.50 o 
  -5   7   3        0.19        0.42      0.50 o 
  -4   7   3       20.56       17.58      1.27 o 
  -3   7   3      163.32      173.34      2.60 o 
  -2   7   3      141.02      142.77      2.82 o 
  -1   7   3       99.11      102.06      2.40 o 
   0   7   3       20.44       18.02      1.11 o 
   1   7   3       96.30       93.29      2.32 o 
   2   7   3        7.83        8.29      0.67 o 
   3   7   3       28.30       27.48      0.91 o 
   4   7   3        2.43        2.72      0.54 o 
   5   7   3        0.34       -0.03      0.55 o 
  -4   8   3        2.13        3.24      0.65 o 
  -3   8   3       11.65       12.50      1.34 o 
  -2   8   3       28.66       32.41      1.44 o 
  -1   8   3       14.39       12.21      1.04 o 
   0   8   3        2.62        2.95      0.63 o 
   1   8   3       75.03       71.58      2.14 o 
   2   8   3       52.98       47.86      1.75 o 
   3   8   3       13.23       12.50      1.06 o 
   4   8   3       12.08       11.53      0.93 o 
  -3   9   3        6.89        6.67      0.90 o 
  -2   9   3        3.57        3.57      0.74 o 
  -1   9   3        0.34        0.21      0.43 o 
   0   9   3       13.83       15.58      1.24 o 
   1   9   3        1.25        3.20      1.42 o 
   2   9   3       16.10       18.53      2.71 o 
   3   9   3       22.38       23.70      1.15 o 
  -2  10   3       12.54       14.37      1.27 o 
  -1  10   3        3.44        3.51      1.22 o 
   0  10   3        9.39       11.11      1.16 o 
   1  10   3       19.30       19.66      1.43 o 
   2  10   3        0.51        1.34      0.62 o 
  -7   0   4       32.28       39.89      1.88 o 
  -6   0   4        5.28        5.46      0.85 o 
  -5   0   4       71.61       70.50      2.01 o 
  -4   0   4      187.81      187.90      3.07 o 
  -3   0   4       30.39       27.62      0.65 o 
  -2   0   4        5.94        5.07      0.42 o 
  -1   0   4     1024.79      986.98      8.67 o 
   0   0   4      728.72      704.36      9.04 o 
   1   0   4      523.40      523.73      7.18 o 
   2   0   4       26.19       31.53      0.94 o 
   3   0   4       26.97       25.44      2.35 o 
   4   0   4      147.59      157.03      4.10 o 
   5   0   4        0.04        0.78      0.61 o 
   6   0   4        0.23       -0.31      0.71 o 
  -7   1   4       13.21       13.43      1.03 o 
  -6   1   4        1.30        1.30      0.43 o 
  -5   1   4      130.04      131.32      2.06 o 
  -4   1   4      433.97      446.89      3.81 o 
  -3   1   4       62.74       64.27      1.03 o 
  -2   1   4       99.64       91.93      0.96 o 
  -1   1   4      128.10      129.11      1.09 o 
   0   1   4      930.45      939.78      5.92 o 
   1   1   4     1047.13     1071.22      6.83 o 
   2   1   4      152.67      163.40      1.49 o 
   3   1   4      188.22      181.94      1.70 o 
   4   1   4      103.69      104.84      1.89 o 
   5   1   4        8.00        9.82      0.78 o 
   6   1   4       15.57       15.14      1.01 o 
  -6   2   4        3.73        4.49      0.79 o 
  -5   2   4       84.11       83.83      1.81 o 
  -4   2   4       34.46       29.91      0.99 o 
  -3   2   4      131.38      136.11      1.33 o 
  -2   2   4      911.06      960.63      7.15 o 
  -1   2   4      167.00      173.83      1.91 o 
   0   2   4      136.66      140.02      1.59 o 
   1   2   4      721.83      718.98      4.73 o 
   2   2   4      216.99      216.73      2.03 o 
   3   2   4        3.52        4.21      0.38 o 
   4   2   4       32.90       33.05      1.39 o 
   5   2   4       20.34       19.36      0.95 o 
   6   2   4       17.46       18.45      2.40 o 
  -6   3   4        2.21        2.85      0.75 o 
  -5   3   4       31.79       32.79      1.15 o 
  -4   3   4       16.81       15.22      0.76 o 
  -3   3   4      116.15      124.33      1.33 o 
  -2   3   4       86.55      100.44      1.44 o 
  -1   3   4      186.48      187.86      2.07 o 
   0   3   4      156.78      156.20      1.81 o 
   1   3   4      347.34      358.83      2.76 o 
   2   3   4       12.76       11.65      0.54 o 
   3   3   4       12.33       13.68      0.74 o 
   4   3   4        3.00        4.92      0.46 o 
   5   3   4        3.64        2.96      1.07 o 
   6   3   4       13.68       11.47      1.25 o 
  -6   4   4        5.74        6.13      0.92 o 
  -5   4   4       17.02       18.51      1.28 o 
  -4   4   4        6.88        6.13      0.79 o 
  -3   4   4       27.81       27.29      0.69 o 
  -2   4   4      120.45      122.84      1.46 o 
  -1   4   4      296.45      298.42      2.55 o 
   0   4   4       78.07       76.76      1.23 o 
   1   4   4      424.39      429.12      3.25 o 
   2   4   4       71.85       74.67      1.12 o 
   3   4   4        5.49        5.93      0.56 o 
   4   4   4      104.39      106.21      1.98 o 
   5   4   4       32.70       33.23      1.60 o 
   6   4   4       10.77        9.76      1.21 o 
  -6   5   4        1.23        1.65      0.69 o 
  -5   5   4       38.81       38.04      1.71 o 
  -4   5   4       50.39       46.26      1.73 o 
  -3   5   4      133.60      141.45      2.09 o 
  -2   5   4       34.11       35.33      1.21 o 
  -1   5   4        4.96        4.93      0.35 o 
   0   5   4       34.71       34.25      1.15 o 
   1   5   4       11.90       11.44      0.48 o 
   2   5   4       11.15       11.56      0.56 o 
   3   5   4       66.35       65.24      1.29 o 
   4   5   4       42.26       40.91      2.24 o 
   5   5   4       61.29       62.99      2.19 o 
   6   5   4        3.19        3.32      0.98 o 
  -5   6   4       10.59        9.90      1.10 o 
  -4   6   4        5.66        4.51      0.89 o 
  -3   6   4        9.60        8.83      0.65 o 
  -2   6   4       95.71       91.77      1.71 o 
  -1   6   4      212.17      212.63      2.65 o 
   0   6   4       85.14       87.17      2.25 o 
   1   6   4       82.95       86.92      1.66 o 
   2   6   4        7.95        8.33      0.57 o 
   3   6   4        3.23        3.14      0.42 o 
   4   6   4       29.57       29.26      1.36 o 
   5   6   4       11.43       11.10      1.19 o 
  -5   7   4        1.86        3.00      0.72 o 
  -4   7   4        2.24        2.99      0.62 o 
  -3   7   4       38.66       39.11      1.39 o 
  -2   7   4       88.09       91.79      1.81 o 
  -1   7   4      285.71      283.44      4.35 o 
   0   7   4        2.86        2.59      0.58 o 
   1   7   4       11.37       11.28      0.74 o 
   2   7   4       29.30       28.63      0.91 o 
   3   7   4       28.33       28.62      0.97 o 
   4   7   4        7.42        6.73      0.74 o 
   5   7   4        0.64        1.89      0.69 o 
  -4   8   4        6.66        7.26      0.92 o 
  -3   8   4        1.06        2.51      1.17 o 
  -2   8   4       33.47       26.05      1.33 o 
  -1   8   4        1.10        0.62      0.44 o 
   0   8   4        7.57        9.89      1.01 o 
   1   8   4        2.14        1.64      0.57 o 
   2   8   4       18.63       18.39      0.94 o 
   3   8   4        4.01        4.95      0.55 o 
   4   8   4        1.04        1.84      0.54 o 
  -3   9   4        4.12        5.95      1.35 o 
  -2   9   4        3.95        2.96      0.69 o 
  -1   9   4        4.95        3.74      0.73 o 
   0   9   4        8.65        8.85      1.03 o 
   1   9   4        2.07        0.99      0.70 o 
   2   9   4        6.62        8.22      1.93 o 
   3   9   4       24.96       29.09      1.61 o 
  -2  10   4        4.70        4.90      0.88 o 
  -1  10   4        0.41        0.42      0.55 o 
   0  10   4        1.64        1.54      0.64 o 
   1  10   4        1.63        2.60      0.74 o 
   2  10   4        0.94        0.98      0.54 o 
  -6   0   5        3.01        4.04      0.79 o 
  -5   0   5      169.22      172.00      3.23 o 
  -4   0   5      225.10      219.70      3.41 o 
  -3   0   5       26.37       28.49      0.73 o 
  -2   0   5       89.80       79.61      1.17 o 
  -1   0   5      805.85      815.71     10.64 o 
   0   0   5        8.91        9.16      0.55 o 
   1   0   5       16.78       16.41      0.72 o 
   2   0   5       15.28       14.47      0.72 o 
   3   0   5        0.50        0.54      0.49 o 
   4   0   5       99.91       98.93      2.06 o 
   5   0   5       29.36       28.80      2.02 o 
   6   0   5       36.94       38.28      2.40 o 
  -6   1   5       16.52       18.21      0.92 o 
  -5   1   5       67.01       62.74      1.55 o 
  -4   1   5       75.48       74.42      1.32 o 
  -3   1   5       51.53       50.81      0.79 o 
  -2   1   5       63.04       67.85      0.76 o 
  -1   1   5       94.26       95.03      1.46 o 
   0   1   5      715.85      725.72      5.36 o 
   1   1   5      478.11      489.52      4.17 o 
   2   1   5      331.01      326.98      2.47 o 
   3   1   5        0.45        1.00      0.23 o 
   4   1   5       30.46       30.59      0.84 o 
   5   1   5       24.92       21.65      1.06 o 
   6   1   5        4.20        3.21      0.73 o 
  -6   2   5       23.21       24.48      1.17 o 
  -5   2   5        0.53        0.41      0.36 o 
  -4   2   5        1.25        1.88      0.39 o 
  -3   2   5        3.35        3.98      0.33 o 
  -2   2   5       19.64       19.85      0.65 o 
  -1   2   5       61.24       56.76      1.06 o 
   0   2   5       70.39       69.54      1.18 o 
   1   2   5      334.29      340.56      2.43 o 
   2   2   5      293.75      310.04      2.41 o 
   3   2   5       15.91       16.12      0.64 o 
   4   2   5       14.04       11.80      1.12 o 
   5   2   5        9.27        8.64      0.77 o 
   6   2   5       23.57       20.00      1.52 o 
  -6   3   5       10.12       12.91      1.24 o 
  -5   3   5       11.90       11.30      0.80 o 
  -4   3   5       46.18       43.36      1.31 o 
  -3   3   5       11.25       12.79      0.46 o 
  -2   3   5      129.98      131.55      2.52 o 
  -1   3   5      141.39      149.74      1.90 o 
   0   3   5       18.54       16.66      0.62 o 
   1   3   5      301.15      308.21      2.57 o 
   2   3   5       60.15       64.45      1.06 o 
   3   3   5        3.58        4.79      0.42 o 
   4   3   5      100.21       97.62      1.58 o 
   5   3   5       20.51       18.98      1.75 o 
   6   3   5       13.10       13.91      1.47 o 
  -6   4   5        2.48        1.33      0.66 o 
  -5   4   5       57.00       48.79      1.89 o 
  -4   4   5       65.37       66.92      2.01 o 
  -3   4   5       24.87       22.60      0.85 o 
  -2   4   5       53.26       45.98      0.91 o 
  -1   4   5       24.08       23.87      0.74 o 
   0   4   5        7.76        8.40      0.49 o 
   1   4   5        1.97        1.58      0.25 o 
   2   4   5       34.58       35.79      0.83 o 
   3   4   5       47.72       45.26      1.25 o 
   4   4   5      216.44      215.73      3.02 o 
   5   4   5       96.88       95.54      2.67 o 
   6   4   5       49.46       52.45      2.20 o 
  -6   5   5        2.04        2.40      0.78 o 
  -5   5   5       18.96       20.77      1.42 o 
  -4   5   5       59.23       52.70      2.14 o 
  -3   5   5       49.17       46.95      1.44 o 
  -2   5   5       23.70       23.32      0.69 o 
  -1   5   5       35.84       34.11      0.80 o 
   0   5   5       26.98       29.49      0.75 o 
   1   5   5       55.51       51.43      0.95 o 
   2   5   5       38.04       38.05      1.29 o 
   3   5   5       13.11       14.26      0.69 o 
   4   5   5        3.07        3.34      0.92 o 
   5   5   5       14.72       13.38      1.27 o 
  -5   6   5        6.77        8.88      2.02 o 
  -4   6   5       31.26       25.41      1.34 o 
  -3   6   5       32.82       30.48      1.04 o 
  -2   6   5       47.44       47.61      1.27 o 
  -1   6   5      151.94      151.86      2.26 o 
   0   6   5        3.38        3.20      0.45 o 
   1   6   5       53.37       51.29      1.78 o 
   2   6   5        7.42        7.79      0.62 o 
   3   6   5       24.79       27.74      0.92 o 
   4   6   5        8.23        8.32      0.77 o 
   5   6   5       17.48       19.31      1.44 o 
  -5   7   5        1.42        1.28      1.33 o 
  -4   7   5        1.01        1.33      0.54 o 
  -3   7   5       40.28       41.60      1.30 o 
  -2   7   5      121.25      125.86      2.20 o 
  -1   7   5      140.01      133.97      2.88 o 
   0   7   5       39.85       37.29      1.53 o 
   1   7   5      100.52      105.36      2.01 o 
   2   7   5       58.63       56.25      1.53 o 
   3   7   5       15.90       15.56      1.01 o 
   4   7   5        3.15        3.31      0.58 o 
  -4   8   5        0.35        0.01      0.70 o 
  -3   8   5       21.29       22.57      1.34 o 
  -2   8   5      107.60      102.23      2.63 o 
  -1   8   5       17.47       17.48      1.23 o 
   0   8   5        9.06       10.62      1.03 o 
   1   8   5        6.81        5.94      1.03 o 
   2   8   5       36.10       29.55      1.83 o 
   3   8   5       33.23       32.26      1.91 o 
   4   8   5        7.08        7.43      1.03 o 
  -3   9   5        5.42        3.41      1.01 o 
  -2   9   5        4.80        6.20      0.93 o 
  -1   9   5       10.38       10.32      1.09 o 
   0   9   5        0.75        1.69      1.16 o 
   1   9   5        9.77       11.00      1.98 o 
   2   9   5       21.51       24.69      1.94 o 
   3   9   5       22.45       24.46      2.61 o 
  -1  10   5        0.06       -0.31      0.64 o 
   0  10   5        7.57        8.90      1.13 o 
   1  10   5       10.87       10.45      1.60 o 
  -6   0   6       19.92       22.22      1.98 o 
  -5   0   6      213.13      220.63      4.85 o 
  -4   0   6      142.88      145.06      2.68 o 
  -3   0   6      423.99      430.48      4.81 o 
  -2   0   6        2.87        4.08      0.33 o 
  -1   0   6      297.26      335.38      4.01 o 
   0   0   6       53.52       57.58      1.40 o 
   1   0   6      628.66      641.80      6.99 o 
   2   0   6       13.93       14.68      1.26 o 
   3   0   6        2.23        2.54      0.47 o 
   4   0   6       22.42       19.59      1.02 o 
   5   0   6        5.17        6.00      1.30 o 
   6   0   6        6.34        2.59      1.03 o 
  -6   1   6       17.61       16.73      1.04 o 
  -5   1   6        0.92        0.95      0.41 o 
  -4   1   6      114.55      111.32      1.96 o 
  -3   1   6       32.69       31.47      0.70 o 
  -2   1   6       85.32       88.47      0.91 o 
  -1   1   6      170.96      170.32      1.84 o 
   0   1   6      472.96      487.82      3.89 o 
   1   1   6      129.34      125.77      1.94 o 
   2   1   6       43.44       43.81      0.92 o 
   3   1   6        3.78        3.48      0.38 o 
   4   1   6       32.21       29.92      0.85 o 
   5   1   6        5.07        3.90      0.78 o 
   6   1   6        0.84        1.22      1.07 o 
  -6   2   6        9.82       11.54      0.90 o 
  -5   2   6       72.62       79.00      1.82 o 
  -4   2   6       43.54       39.54      2.04 o 
  -3   2   6       15.10       14.88      0.57 o 
  -2   2   6      113.71      111.89      2.18 o 
  -1   2   6      397.47      417.46      3.89 o 
   0   2   6       69.89       66.27      1.08 o 
   1   2   6      515.10      538.94      4.12 o 
   2   2   6      214.16      208.01      1.93 o 
   3   2   6       38.22       35.28      0.93 o 
   4   2   6        6.33        5.84      0.52 o 
   5   2   6        3.20        2.35      0.63 o 
   6   2   6       13.98       14.26      1.31 o 
  -6   3   6        6.81        6.92      1.01 o 
  -5   3   6       10.83       11.35      0.83 o 
  -4   3   6       53.06       53.03      1.38 o 
  -3   3   6       80.93       76.02      1.26 o 
  -2   3   6       83.21       87.71      1.52 o 
  -1   3   6       79.83       79.37      1.95 o 
   0   3   6       81.22       82.31      1.44 o 
   1   3   6       26.48       24.00      0.63 o 
   2   3   6      397.00      400.35      3.38 o 
   3   3   6        7.64        6.87      0.51 o 
   4   3   6       23.84       22.60      1.07 o 
   5   3   6       10.76       11.52      1.18 o 
   6   3   6        1.32        1.39      0.75 o 
  -6   4   6        5.32        5.65      0.93 o 
  -5   4   6        2.46        2.45      0.63 o 
  -4   4   6        3.76        2.69      0.79 o 
  -3   4   6        2.53        2.32      0.37 o 
  -2   4   6      181.79      183.27      2.98 o 
  -1   4   6        1.09        0.82      0.28 o 
   0   4   6        0.11       -0.14      0.31 o 
   1   4   6       16.88       16.98      1.11 o 
   2   4   6       48.35       44.95      0.96 o 
   3   4   6        4.55        4.74      0.56 o 
   4   4   6       24.98       24.85      1.06 o 
   5   4   6       43.75       44.24      1.89 o 
  -5   5   6       10.35        9.35      1.05 o 
  -4   5   6       76.44       70.64      2.19 o 
  -3   5   6       26.64       21.34      0.88 o 
  -2   5   6       57.15       53.68      1.09 o 
  -1   5   6       25.02       22.15      0.80 o 
   0   5   6       14.28       13.18      0.65 o 
   1   5   6        1.53        1.54      0.37 o 
   2   5   6       54.07       53.66      1.77 o 
   3   5   6        2.46        2.34      0.46 o 
   4   5   6       43.56       45.15      1.42 o 
   5   5   6        4.54        4.76      1.03 o 
  -5   6   6        1.84        1.46      0.61 o 
  -4   6   6        4.29        6.24      1.42 o 
  -3   6   6        0.97        1.54      0.51 o 
  -2   6   6      139.97      137.32      2.25 o 
  -1   6   6       69.83       68.19      1.50 o 
   0   6   6       75.00       73.08      1.58 o 
   1   6   6        1.89        2.51      0.46 o 
   2   6   6        0.25        0.19      0.34 o 
   3   6   6        8.38        7.03      0.74 o 
   4   6   6       12.79       13.46      1.16 o 
   5   6   6       10.29       10.05      1.68 o 
  -4   7   6        2.26        2.93      0.60 o 
  -3   7   6       11.19       10.80      0.79 o 
  -2   7   6       15.39       14.18      0.86 o 
  -1   7   6       38.76       36.39      1.53 o 
   0   7   6        4.92        5.12      0.76 o 
   1   7   6       42.49       38.89      1.27 o 
   2   7   6       51.09       50.80      1.50 o 
   3   7   6        3.13        3.56      0.75 o 
   4   7   6        2.22        3.03      0.77 o 
  -4   8   6        0.35        0.51      0.83 o 
  -3   8   6        7.29        5.59      1.17 o 
  -2   8   6       21.54       21.21      1.36 o 
  -1   8   6       32.08       31.62      1.54 o 
   0   8   6        0.93        0.75      0.48 o 
   1   8   6        8.42        8.32      0.99 o 
   2   8   6        2.00        1.70      0.61 o 
   3   8   6       10.34       14.59      1.03 o 
  -2   9   6        1.86        1.42      0.76 o 
  -1   9   6       11.19       12.96      1.99 o 
   0   9   6        4.49        5.79      0.87 o 
   1   9   6        3.48        6.21      0.91 o 
   2   9   6        6.41        8.26      1.40 o 
  -6   0   7        3.86        3.26      1.07 o 
  -5   0   7      126.76      123.69      4.10 o 
  -4   0   7      342.94      371.20      7.44 o 
  -3   0   7       47.92       44.98      1.53 o 
  -2   0   7        7.70        5.71      0.55 o 
  -1   0   7       16.09       13.21      0.79 o 
   0   0   7       10.58       13.90      0.76 o 
   1   0   7        0.03        0.21      0.29 o 
   2   0   7      156.62      145.91      2.63 o 
   3   0   7        7.20        7.15      0.97 o 
   4   0   7       17.29       16.61      1.01 o 
   5   0   7        0.00       -0.78      0.78 o 
   6   0   7        8.29        9.31      1.64 o 
  -6   1   7        3.84        3.28      0.77 o 
  -5   1   7       22.70       21.72      1.28 o 
  -4   1   7       58.82       56.74      1.41 o 
  -3   1   7        3.50        3.65      0.35 o 
  -2   1   7       22.23       23.42      0.67 o 
  -1   1   7       56.92       57.01      1.06 o 
   0   1   7       18.28       17.64      0.74 o 
   1   1   7      256.12      260.06      2.57 o 
   2   1   7       31.43       32.80      0.86 o 
   3   1   7       77.35       79.10      1.39 o 
   4   1   7      103.42      100.78      1.64 o 
   5   1   7       37.64       38.80      2.55 o 
   6   1   7        4.88        6.21      1.68 o 
  -6   2   7        1.42        1.75      0.64 o 
  -5   2   7       53.46       52.85      1.90 o 
  -4   2   7        5.39        5.74      0.59 o 
  -3   2   7       13.75       14.78      0.59 o 
  -2   2   7      154.61      141.38      2.05 o 
  -1   2   7       36.87       34.60      0.92 o 
   0   2   7      137.98      133.80      1.70 o 
   1   2   7      368.33      376.02      5.40 o 
   2   2   7        5.29        5.73      0.46 o 
   3   2   7       28.58       31.24      0.90 o 
   4   2   7        6.63        5.96      0.63 o 
   5   2   7       14.37       14.91      2.53 o 
  -6   3   7        2.12        1.51      0.64 o 
  -5   3   7       17.09       17.16      1.09 o 
  -4   3   7       26.33       27.56      1.04 o 
  -3   3   7      124.45      118.95      1.77 o 
  -2   3   7       67.75       67.68      1.40 o 
  -1   3   7      192.54      198.87      2.54 o 
   0   3   7       36.19       36.92      1.02 o 
   1   3   7        1.26        0.57      0.30 o 
   2   3   7      137.31      138.74      2.16 o 
   3   3   7        9.24       11.19      0.63 o 
   4   3   7       91.36       88.87      1.73 o 
   5   3   7      109.78      109.17      2.96 o 
  -5   4   7        1.68        0.17      1.19 o 
  -4   4   7       31.73       27.84      1.36 o 
  -3   4   7       63.28       59.05      1.36 o 
  -2   4   7       34.47       34.68      1.04 o 
  -1   4   7       21.31       16.97      0.75 o 
   0   4   7      164.63      159.98      2.27 o 
   1   4   7       42.87       42.19      1.32 o 
   2   4   7       42.54       40.66      1.40 o 
   3   4   7       10.87        9.52      0.93 o 
   4   4   7       18.22       18.62      1.24 o 
   5   4   7       42.72       44.04      1.95 o 
  -5   5   7       21.38       20.45      1.47 o 
  -4   5   7       26.06       26.15      2.18 o 
  -3   5   7       66.61       60.36      1.44 o 
  -2   5   7       47.14       45.30      1.05 o 
  -1   5   7      225.11      228.38      2.89 o 
   0   5   7      210.28      213.56      2.77 o 
   1   5   7        7.82        6.13      0.56 o 
   2   5   7       15.90       13.69      1.06 o 
   3   5   7       19.12       18.62      1.21 o 
   4   5   7       13.31       12.07      1.11 o 
   5   5   7        6.03        6.59      1.51 o 
  -5   6   7        3.80        5.25      1.11 o 
  -4   6   7       15.14       17.53      1.26 o 
  -3   6   7       12.28       13.38      1.07 o 
  -2   6   7        5.79        5.09      0.58 o 
  -1   6   7      163.84      162.51      3.10 o 
   0   6   7      113.53      112.47      2.53 o 
   1   6   7        8.94       10.04      0.95 o 
   2   6   7       39.83       43.04      2.38 o 
   3   6   7        3.38        3.40      0.56 o 
   4   6   7        5.55        5.91      0.93 o 
  -4   7   7        7.74        7.58      1.37 o 
  -3   7   7        9.84       15.21      1.35 o 
  -2   7   7       19.78       23.34      2.12 o 
  -1   7   7       19.12       19.67      2.90 o 
   0   7   7       16.73       15.60      1.16 o 
   1   7   7        2.43        2.08      0.58 o 
   2   7   7       49.16       45.80      1.48 o 
   3   7   7       17.67       16.95      1.06 o 
   4   7   7        2.70        2.47      0.87 o 
  -3   8   7        5.29        7.67      1.39 o 
  -2   8   7       52.14       54.73      2.04 o 
  -1   8   7       72.59       66.94      2.24 o 
   0   8   7       39.31       43.99      1.86 o 
   1   8   7        3.15        3.20      0.72 o 
   2   8   7        2.92        2.92      0.68 o 
   3   8   7       17.71       19.57      1.43 o 
  -2   9   7        6.85        5.73      0.95 o 
  -1   9   7       37.47       40.46      1.90 o 
   0   9   7        1.30        2.02      0.75 o 
   1   9   7        4.00        3.86      0.82 o 
  -6   0   8        0.44        0.02      0.73 o 
  -5   0   8        1.26        1.21      0.81 o 
  -4   0   8      296.71      321.46      6.98 o 
  -3   0   8       35.49       33.81      1.23 o 
  -2   0   8        0.03       -0.09      0.28 o 
  -1   0   8      377.56      380.32      4.82 o 
   0   0   8       85.60       82.82      1.96 o 
   1   0   8        0.70        0.30      0.33 o 
   2   0   8      291.20      290.60      7.25 o 
   3   0   8        5.49        4.71      0.83 o 
   4   0   8       15.11       15.54      1.08 o 
   5   0   8       17.89       16.83      1.88 o 
  -6   1   8        6.60        6.71      1.91 o 
  -5   1   8       22.20       22.60      1.41 o 
  -4   1   8      253.65      260.02      4.32 o 
  -3   1   8      170.84      166.70      2.40 o 
  -2   1   8       37.54       36.87      0.90 o 
  -1   1   8       14.35       13.96      0.66 o 
   0   1   8      154.19      161.54      1.99 o 
   1   1   8       97.78       93.69      1.73 o 
   2   1   8       13.76       14.63      0.67 o 
   3   1   8       35.40       35.17      1.01 o 
   4   1   8       22.53       21.57      1.20 o 
   5   1   8        9.41        9.37      1.10 o 
  -6   2   8       21.56       24.70      1.51 o 
  -5   2   8       23.31       23.91      1.38 o 
  -4   2   8       92.97       96.50      2.48 o 
  -3   2   8      147.73      143.49      2.22 o 
  -2   2   8      155.52      156.97      2.30 o 
  -1   2   8       18.25       19.50      0.74 o 
   0   2   8        8.32        7.10      0.49 o 
   1   2   8        3.45        2.84      0.36 o 
   2   2   8      291.19      286.20      2.97 o 
   3   2   8       27.14       24.63      0.92 o 
   4   2   8       18.12       15.71      0.92 o 
   5   2   8        1.61        1.01      0.62 o 
  -5   3   8        7.15        9.09      0.96 o 
  -4   3   8       19.54       18.67      0.95 o 
  -3   3   8       41.82       45.92      1.23 o 
  -2   3   8       27.55       26.76      1.33 o 
  -1   3   8       38.18       35.06      1.07 o 
   0   3   8       10.51        8.13      1.98 o 
   1   3   8      249.76      238.94      3.29 o 
   2   3   8       69.81       66.44      1.58 o 
   3   3   8       73.28       70.99      1.65 o 
   4   3   8       21.96       24.38      1.34 o 
   5   3   8       37.24       44.16      2.98 o 
  -5   4   8       14.95       17.41      1.33 o 
  -4   4   8       20.10       20.26      1.27 o 
  -3   4   8       43.99       40.08      1.19 o 
  -2   4   8       85.20       83.76      1.69 o 
  -1   4   8       90.79       92.41      1.86 o 
   0   4   8        6.98        7.22      0.61 o 
   1   4   8       21.47       21.64      0.92 o 
   2   4   8       15.35       13.63      0.79 o 
   3   4   8       46.73       45.05      2.90 o 
   4   4   8        1.91        1.71      0.61 o 
   5   4   8       41.58       45.23      2.99 o 
  -5   5   8        6.54        5.87      0.94 o 
  -4   5   8       20.80       20.12      1.31 o 
  -3   5   8       52.12       48.93      1.34 o 
  -2   5   8       22.70       22.45      1.61 o 
  -1   5   8      130.42      133.12      2.21 o 
   0   5   8        6.15        5.36      0.59 o 
   1   5   8        7.90        7.43      0.83 o 
   2   5   8       44.40       40.82      1.66 o 
   3   5   8        1.77        1.56      0.56 o 
   4   5   8        3.24        3.40      1.46 o 
  -4   6   8        4.91        6.53      1.06 o 
  -3   6   8       11.50       14.03      1.88 o 
  -2   6   8        2.46        2.71      0.49 o 
  -1   6   8      114.19      114.92      3.41 o 
   0   6   8       85.41       89.98      2.35 o 
   1   6   8        3.47        4.28      0.76 o 
   2   6   8       12.34       12.89      1.13 o 
   3   6   8       15.65       18.24      1.32 o 
   4   6   8        4.63        5.91      0.99 o 
  -3   7   8        0.61        1.32      0.61 o 
  -2   7   8        8.05       10.43      1.02 o 
  -1   7   8       21.02       19.23      1.29 o 
   0   7   8       46.85       49.42      1.91 o 
   1   7   8       17.42       16.24      1.32 o 
   2   7   8       29.79       32.78      1.32 o 
   3   7   8       26.37       26.99      1.27 o 
  -2   8   8       12.64       16.10      1.28 o 
  -1   8   8       16.13       17.92      2.05 o 
   0   8   8        3.62        4.30      0.94 o 
   1   8   8       26.68       31.24      1.62 o 
   2   8   8       11.83       11.93      1.20 o 
   0   9   8       12.19       12.75      1.33 o 
  -5   0   9        0.18        1.02      0.73 o 
  -4   0   9       58.14       60.54      2.79 o 
  -3   0   9      312.23      321.06      4.48 o 
  -2   0   9        0.78        0.73      0.38 o 
  -1   0   9        1.93        1.65      0.59 o 
   0   0   9       88.58       93.79      3.29 o 
   1   0   9        0.18       -0.04      0.40 o 
   2   0   9       45.63       46.27      1.62 o 
   3   0   9       76.62       69.67      2.05 o 
   4   0   9       82.50       84.71      2.36 o 
   5   0   9       14.85       14.26      1.86 o 
  -5   1   9        2.98        2.34      0.65 o 
  -4   1   9       68.83       60.85      4.77 o 
  -3   1   9        2.10        2.57      0.41 o 
  -2   1   9        6.87        6.63      0.50 o 
  -1   1   9       94.35       99.11      1.61 o 
   0   1   9        5.75        6.29      0.75 o 
   1   1   9       25.66       25.55      0.86 o 
   2   1   9      125.95      124.97      2.29 o 
   3   1   9      118.98      120.02      1.93 o 
   4   1   9        6.66        7.42      0.63 o 
   5   1   9        7.49        8.32      1.16 o 
  -5   2   9        2.55        4.21      0.76 o 
  -4   2   9        2.69        2.94      0.68 o 
  -3   2   9        2.56        2.53      0.44 o 
  -2   2   9       54.58       51.53      1.35 o 
  -1   2   9       16.46       16.40      0.71 o 
   0   2   9        2.99        4.16      0.46 o 
   1   2   9       14.62       12.86      0.67 o 
   2   2   9       74.95       71.84      1.43 o 
   3   2   9       12.19       12.61      0.72 o 
   4   2   9        9.59       10.98      0.86 o 
   5   2   9       71.42       71.33      2.46 o 
  -5   3   9        5.26        5.89      0.88 o 
  -4   3   9       27.09       26.64      1.39 o 
  -3   3   9       24.03       26.73      1.34 o 
  -2   3   9        1.21        1.58      0.42 o 
  -1   3   9       52.47       51.52      1.37 o 
   0   3   9      108.84      111.57      2.05 o 
   1   3   9       51.42       51.48      1.40 o 
   2   3   9      114.74      110.24      2.09 o 
   3   3   9       23.80       22.29      1.04 o 
   4   3   9        1.57        2.23      0.92 o 
  -5   4   9        2.60        2.86      1.07 o 
  -4   4   9        6.33        4.60      1.18 o 
  -3   4   9       34.63       31.58      1.39 o 
  -2   4   9      127.13      127.15      2.61 o 
  -1   4   9       85.27       85.84      1.79 o 
   0   4   9       85.46       83.74      1.78 o 
   1   4   9       28.49       28.92      1.08 o 
   2   4   9        5.68        5.67      0.62 o 
   3   4   9       29.55       29.13      1.49 o 
   4   4   9        0.36        0.34      1.08 o 
  -4   5   9        5.44        4.48      1.21 o 
  -3   5   9        5.96        6.37      0.79 o 
  -2   5   9       13.05       13.61      0.82 o 
  -1   5   9       26.03       27.15      1.10 o 
   0   5   9      171.23      179.96      2.75 o 
   1   5   9      106.66      114.36      4.32 o 
   2   5   9        4.69        4.23      0.75 o 
   3   5   9       13.15       14.20      1.21 o 
   4   5   9       12.58       14.05      1.27 o 
  -4   6   9        7.11        5.95      0.87 o 
  -3   6   9        2.37        1.58      0.53 o 
  -2   6   9       15.93       13.57      0.86 o 
  -1   6   9       10.49       12.48      1.03 o 
   0   6   9       15.08       16.07      1.18 o 
   1   6   9       29.74       29.35      1.49 o 
   2   6   9       24.03       20.78      2.56 o 
   3   6   9       30.14       30.13      2.19 o 
  -3   7   9       15.35       15.61      1.20 o 
  -2   7   9       12.78       14.16      1.15 o 
  -1   7   9        3.72        3.38      0.88 o 
   0   7   9       23.89       26.78      2.54 o 
   1   7   9        3.06        2.92      0.59 o 
   2   7   9        0.95        1.23      0.49 o 
  -1   8   9       26.56       28.87      2.19 o 
   0   8   9        6.82        7.78      1.01 o 
   1   8   9        7.18        6.95      0.97 o 
  -5   0  10        0.31        0.48      0.77 o 
  -4   0  10        0.00        0.67      0.61 o 
  -3   0  10        0.19        0.17      0.49 o 
  -2   0  10       11.96        8.05      0.88 o 
  -1   0  10        2.37        2.53      0.54 o 
   0   0  10       76.16       75.78      2.09 o 
   1   0  10       40.26       42.35      1.60 o 
   2   0  10        0.02       -0.34      0.34 o 
   3   0  10        0.74        0.63      0.66 o 
   4   0  10        0.83        0.77      1.01 o 
  -5   1  10        4.90        5.78      1.35 o 
  -4   1  10       11.82       10.87      2.32 o 
  -3   1  10      182.63      183.81      2.37 o 
  -2   1  10       21.59       22.58      0.81 o 
  -1   1  10        0.69        0.50      0.27 o 
   0   1  10       23.91       21.14      0.82 o 
   1   1  10        0.60        0.95      0.54 o 
   2   1  10        3.63        4.65      0.71 o 
   3   1  10       37.14       38.86      1.15 o 
   4   1  10        3.59        4.97      0.57 o 
  -5   2  10        9.58       11.21      1.32 o 
  -4   2  10       17.16       16.04      1.25 o 
  -3   2  10       15.99       16.46      1.19 o 
  -2   2  10       33.15       30.43      2.25 o 
  -1   2  10       24.75       23.10      0.84 o 
   0   2  10       33.55       31.11      0.97 o 
   1   2  10        5.06        4.90      0.50 o 
   2   2  10       20.36       20.74      0.90 o 
   3   2  10       17.98       15.68      0.82 o 
   4   2  10        5.54        5.65      1.17 o 
  -4   3  10        1.28        2.28      0.65 o 
  -3   3  10       26.16       24.60      2.54 o 
  -2   3  10       15.12       13.19      0.83 o 
  -1   3  10       22.65       20.93      0.96 o 
   0   3  10       15.02       13.66      0.94 o 
   1   3  10        7.38        7.59      0.71 o 
   2   3  10       24.23       20.52      1.02 o 
   3   3  10       53.34       51.63      1.56 o 
   4   3  10       16.34       15.95      1.38 o 
  -4   4  10        7.15        4.99      1.28 o 
  -3   4  10        6.91        4.28      1.70 o 
  -2   4  10       24.01       23.88      1.01 o 
  -1   4  10       24.01       21.26      1.08 o 
   0   4  10       35.06       35.26      1.23 o 
   1   4  10        7.82        8.02      0.89 o 
   2   4  10       50.05       47.79      1.46 o 
   3   4  10       12.62       12.38      1.86 o 
   4   4  10        4.33        5.66      0.92 o 
  -4   5  10        6.23        3.31      1.07 o 
  -3   5  10        7.93       12.25      1.62 o 
  -2   5  10       15.13       17.07      0.94 o 
  -1   5  10       24.91       27.22      1.42 o 
   0   5  10      125.84      130.61      2.42 o 
   1   5  10        5.75        6.48      0.91 o 
   2   5  10        0.86        0.58      0.52 o 
   3   5  10       26.39       24.64      1.56 o 
  -3   6  10       16.39       18.17      1.25 o 
  -2   6  10        6.07        7.94      0.93 o 
  -1   6  10        1.14        2.02      0.80 o 
   0   6  10       12.82       17.35      1.25 o 
   1   6  10       17.67       16.95      1.29 o 
   2   6  10        8.85        9.81      1.13 o 
  -2   7  10        2.37        4.68      0.78 o 
  -1   7  10        0.73        1.15      0.67 o 
   0   7  10        5.15        3.67      1.09 o 
   1   7  10        5.22        6.61      0.96 o 
  -4   0  11        5.75        6.12      1.24 o 
  -3   0  11        0.57        0.06      0.58 o 
  -2   0  11       13.64       11.22      0.97 o 
  -1   0  11       52.66       49.72      1.78 o 
   0   0  11       29.93       24.40      1.31 o 
   1   0  11        4.82        4.59      0.72 o 
   2   0  11        0.12        0.87      0.49 o 
   3   0  11       18.24       15.83      1.80 o 
   4   0  11        1.07        0.90      0.81 o 
  -4   1  11       23.54       24.90      1.55 o 
  -3   1  11       46.00       46.99      5.58 o 
  -2   1  11        9.97       10.02      0.66 o 
  -1   1  11        3.44        1.93      0.48 o 
   0   1  11       21.35       22.22      0.88 o 
   1   1  11        6.92        5.91      0.57 o 
   2   1  11        0.04       -0.26      0.26 o 
   3   1  11        1.84        1.43      0.40 o 
   4   1  11       24.22       24.93      1.16 o 
  -4   2  11        5.86        5.11      0.84 o 
  -3   2  11       19.80       23.00      1.43 o 
  -2   2  11       29.80       27.95      1.13 o 
  -1   2  11       34.00       33.70      1.20 o 
   0   2  11       12.39       10.05      0.85 o 
   1   2  11       82.11       85.38      1.69 o 
   2   2  11        6.02        5.70      0.62 o 
   3   2  11        2.75        3.19      0.49 o 
  -4   3  11       18.94       21.50      2.55 o 
  -3   3  11       40.89       38.27      2.41 o 
  -2   3  11       12.58       11.40      0.83 o 
  -1   3  11        8.65        9.44      0.74 o 
   0   3  11        7.49        8.95      1.12 o 
   1   3  11       39.27       44.02      1.43 o 
   2   3  11        0.16       -0.30      0.30 o 
   3   3  11        7.95        6.97      0.77 o 
  -3   4  11        0.24       -0.03      0.63 o 
  -2   4  11       19.92       19.56      1.03 o 
  -1   4  11        8.20        7.20      0.71 o 
   0   4  11       40.92       40.48      1.36 o 
   1   4  11       54.75       52.56      1.55 o 
   2   4  11       17.04       15.92      1.58 o 
   3   4  11       11.71        9.21      1.13 o 
  -3   5  11        3.82        5.21      1.30 o 
  -2   5  11        2.53        3.32      0.57 o 
  -1   5  11       13.61       12.00      0.89 o 
   0   5  11        8.41        8.48      0.80 o 
   1   5  11        4.46        4.94      0.81 o 
   2   5  11        1.29        2.32      0.67 o 
  -2   6  11        5.21        8.62      0.99 o 
  -1   6  11       10.65        9.01      1.51 o 
   0   6  11        8.58        9.41      1.15 o 
   1   6  11        3.91        4.52      0.82 o 
  -3   0  12        6.22        8.92      1.47 o 
  -2   0  12        0.34        0.16      0.91 o 
  -1   0  12        6.73        5.63      0.81 o 
   0   0  12        3.27        2.27      0.83 o 
   1   0  12       23.59       24.89      1.49 o 
   2   0  12       11.33       10.39      1.10 o 
   3   0  12        8.87        6.75      0.95 o 
  -3   1  12        4.94        6.11      0.90 o 
  -2   1  12        4.58        4.15      0.55 o 
  -1   1  12        5.81        5.92      0.57 o 
   0   1  12       26.33       26.02      1.08 o 
   1   1  12       13.10       11.33      0.79 o 
   2   1  12       13.95       15.44      0.92 o 
   3   1  12       17.51       18.98      0.99 o 
  -3   2  12       37.57       39.58      1.78 o 
  -2   2  12       33.04       34.50      1.33 o 
  -1   2  12        1.80        2.53      0.48 o 
   0   2  12       21.80       23.98      1.00 o 
   1   2  12       13.27       13.84      1.16 o 
   2   2  12        0.05        0.57      0.54 o 
   3   2  12        1.95        2.16      0.49 o 
  -3   3  12       26.55       30.04      2.84 o 
  -2   3  12        3.87        4.72      0.62 o 
  -1   3  12        4.11        5.35      0.69 o 
   0   3  12       23.75       22.22      1.15 o 
   1   3  12        1.80        2.47      0.50 o 
   2   3  12       14.52       15.68      1.55 o 
  -2   4  12        9.34        8.80      0.80 o 
  -1   4  12        6.85        8.12      0.95 o 
   0   4  12       41.82       42.77      1.47 o 
   1   4  12       45.96       46.23      1.80 o 
   2   4  12       15.63       15.99      1.32 o 
  -1   5  12       12.57       14.48      1.21 o 
   0   5  12        1.25        1.73      0.46 o 
   1   5  12       15.71       14.38      2.74 o 
  -2   0  13       17.52       19.65      5.95 o 
  -1   0  13        4.60        4.31      0.80 o 
   0   0  13        0.89        0.29      0.43 o 
   1   0  13        1.68        1.28      0.64 o 
   2   0  13       10.95       10.24      1.58 o 
  -2   1  13       19.08       20.58      1.11 o 
  -1   1  13        2.35        3.03      0.46 o 
   0   1  13       10.21       11.26      0.80 o 
   1   1  13       18.33       17.45      1.04 o 
   2   1  13       26.92       30.98      1.19 o 
  -2   2  13       19.72       22.34      1.42 o 
  -1   2  13        2.90        4.32      0.63 o 
   0   2  13        2.03        3.02      0.48 o 
   1   2  13       25.02       31.54      1.16 o 
  -1   3  13        6.44        6.92      0.79 o 
   0   3  13       23.87       26.20      1.71 o 
   1   3  13       15.71       18.06      1.15 o 
                                                 
